# Supplementary material for: Association between Dietary Patterns and Cognitive Function among Qatari Adults: A Cross-Sectional Analysis of the Qatar Biobank Study
Source: Nutrients. 2023 Sep 19;15(18):4053. doi: 10.3390/nu15184053 (PMC10537779; doi:10.3390/nu15184053)
Supplement: Supplementary file 1 [file nutrients-15-04053-s001.zip]

Archive with 1 entries (1 files):
- nutrients-2605260-supplementary.pdf
